# Supplementary material for: Emergence of Distinct Salmonella enterica Serovar Enteritidis Lineage since 2020, South Korea
Source: Emerg Infect Dis. 2025 Jul;31(7):1386–93. doi: 10.3201/eid3107.250043 (PMC12205472; doi:10.3201/eid3107.250043)
Supplement: Appendix 2 — Additional information for antimicrobial drug resistance and virulence gene profiles of Salmonella enterica serovar Enteritidis lineages in South Korea. [file 25-0043-Techapp-s2.xlsx]

## Sheet: Appendix 2 Table 1
Article DOI: https://doi.org/10.3201/eid3107.250043
EID cannot ensure accessibility for supplementary materials supplied by authors.
Readers who have difficulty accessing supplementary content should contact the authors for assistance.
Emergence of Distinct Salmonella enterica Serovar Enteritidis Lineage since 2020, South Korea
Appendix 2 Table 1. Antibiotic resistance genes in Salmonella Enteritidis isolates from our study (highlighted in red) and other isolates within Global IIa clades (highlighted in blue).
Sequences	Country	Global clade	NUM_FOUND	aac(3)-IId_1	aac(6')-Iaa_1	ant(3'')-Ia_1	aph(3'')-Ib_2	aph(3'')-Ib_5	aph(3')-Ia_1	aph(6)-Id_1	aph(6)-Id_4	blaCTX-M-15_1	blaCTX-M-55_1	blaCTX-M-65_1	blaTEM-106_1	blaTEM-141_1	blaTEM-1B_1	catA2_1	dfrA14_5	dfrA1_10	floR_2	fosA3_1	mph(A)_2	qnrB19_1	qnrS1_1	sul1_5	sul2_2	sul2_3	tet(A)_6
01_DG_21_59_korea	Korea	Global IIa	1	-	+	-	-	-	-	-	-	-	-	-	-	-	-	-	-	-	-	-	-	-	-	-	-	-	-
02_DG_21_69_korea	Korea	Global IIa	1	-	+	-	-	-	-	-	-	-	-	-	-	-	-	-	-	-	-	-	-	-	-	-	-	-	-
03_DG_21_58_korea	Korea	Global IIa	1	-	+	-	-	-	-	-	-	-	-	-	-	-	-	-	-	-	-	-	-	-	-	-	-	-	-
04_CN_21_1530_korea	Korea	Global IIa	1	-	+	-	-	-	-	-	-	-	-	-	-	-	-	-	-	-	-	-	-	-	-	-	-	-	-
05_GG_21_1817_korea	Korea	Global IIa	1	-	+	-	-	-	-	-	-	-	-	-	-	-	-	-	-	-	-	-	-	-	-	-	-	-	-
06_GG_21_1819_korea	Korea	Global IIa	1	-	+	-	-	-	-	-	-	-	-	-	-	-	-	-	-	-	-	-	-	-	-	-	-	-	-
07_GG_21_1821_korea	Korea	Global IIa	1	-	+	-	-	-	-	-	-	-	-	-	-	-	-	-	-	-	-	-	-	-	-	-	-	-	-
08_GG_21_1824_korea	Korea	Global IIa	1	-	+	-	-	-	-	-	-	-	-	-	-	-	-	-	-	-	-	-	-	-	-	-	-	-	-
09_GG_21_1830_korea	Korea	Global IIa	1	-	+	-	-	-	-	-	-	-	-	-	-	-	-	-	-	-	-	-	-	-	-	-	-	-	-
10_GG_21_1831_korea	Korea	Global IIa	1	-	+	-	-	-	-	-	-	-	-	-	-	-	-	-	-	-	-	-	-	-	-	-	-	-	-
11_GG_21_1832_korea	Korea	Global IIa	1	-	+	-	-	-	-	-	-	-	-	-	-	-	-	-	-	-	-	-	-	-	-	-	-	-	-
12_GG_21_1833_korea	Korea	Global IIa	1	-	+	-	-	-	-	-	-	-	-	-	-	-	-	-	-	-	-	-	-	-	-	-	-	-	-
13_GN_21_2154_korea	Korea	Global IIa	1	-	+	-	-	-	-	-	-	-	-	-	-	-	-	-	-	-	-	-	-	-	-	-	-	-	-
17_GN_21_2201_korea	Korea	Global IIa	1	-	+	-	-	-	-	-	-	-	-	-	-	-	-	-	-	-	-	-	-	-	-	-	-	-	-
18_GN_21_2229_korea	Korea	Global IIa	1	-	+	-	-	-	-	-	-	-	-	-	-	-	-	-	-	-	-	-	-	-	-	-	-	-	-
19_JB_21_3443_korea	Korea	Global IIa	1	-	+	-	-	-	-	-	-	-	-	-	-	-	-	-	-	-	-	-	-	-	-	-	-	-	-
20_JB_21_3450_korea	Korea	Global IIa	1	-	+	-	-	-	-	-	-	-	-	-	-	-	-	-	-	-	-	-	-	-	-	-	-	-	-
21_GJ_S21_korea	Korea	Global IIa	1	-	+	-	-	-	-	-	-	-	-	-	-	-	-	-	-	-	-	-	-	-	-	-	-	-	-
22_GJ_S22_korea	Korea	Global IIa	1	-	+	-	-	-	-	-	-	-	-	-	-	-	-	-	-	-	-	-	-	-	-	-	-	-	-
23PH-SE1_korea	Korea	Global IIa	1	-	+	-	-	-	-	-	-	-	-	-	-	-	-	-	-	-	-	-	-	-	-	-	-	-	-
23PH-SE10_korea	Korea	Global IIa	1	-	+	-	-	-	-	-	-	-	-	-	-	-	-	-	-	-	-	-	-	-	-	-	-	-	-
23PH-SE11_korea	Korea	Global IIa	1	-	+	-	-	-	-	-	-	-	-	-	-	-	-	-	-	-	-	-	-	-	-	-	-	-	-
23PH-SE12_korea	Korea	Global IIa	1	-	+	-	-	-	-	-	-	-	-	-	-	-	-	-	-	-	-	-	-	-	-	-	-	-	-
23PH-SE13_korea	Korea	Global IIa	1	-	+	-	-	-	-	-	-	-	-	-	-	-	-	-	-	-	-	-	-	-	-	-	-	-	-
23PH-SE14F_korea	Korea	Global IIa	1	-	+	-	-	-	-	-	-	-	-	-	-	-	-	-	-	-	-	-	-	-	-	-	-	-	-
23PH-SE2_korea	Korea	Global IIa	1	-	+	-	-	-	-	-	-	-	-	-	-	-	-	-	-	-	-	-	-	-	-	-	-	-	-
23PH-SE3_korea	Korea	Global IIa	1	-	+	-	-	-	-	-	-	-	-	-	-	-	-	-	-	-	-	-	-	-	-	-	-	-	-
23PH-SE4_korea	Korea	Global IIa	1	-	+	-	-	-	-	-	-	-	-	-	-	-	-	-	-	-	-	-	-	-	-	-	-	-	-
23PH-SE5_korea	Korea	Global IIa	1	-	+	-	-	-	-	-	-	-	-	-	-	-	-	-	-	-	-	-	-	-	-	-	-	-	-
23PH-SE6_korea	Korea	Global IIa	1	-	+	-	-	-	-	-	-	-	-	-	-	-	-	-	-	-	-	-	-	-	-	-	-	-	-
23PH-SE7_korea	Korea	Global IIa	1	-	+	-	-	-	-	-	-	-	-	-	-	-	-	-	-	-	-	-	-	-	-	-	-	-	-
23PH-SE8_korea	Korea	Global IIa	1	-	+	-	-	-	-	-	-	-	-	-	-	-	-	-	-	-	-	-	-	-	-	-	-	-	-
23PH-SE9_korea	Korea	Global IIa	1	-	+	-	-	-	-	-	-	-	-	-	-	-	-	-	-	-	-	-	-	-	-	-	-	-	-
26_CN_BR_korea	Korea	Global IIa	1	-	+	-	-	-	-	-	-	-	-	-	-	-	-	-	-	-	-	-	-	-	-	-	-	-	-
27_CN_GJ_korea	Korea	Global IIa	1	-	+	-	-	-	-	-	-	-	-	-	-	-	-	-	-	-	-	-	-	-	-	-	-	-	-
SAL_AB8575AA_AS	United Kingdom	Global IIa	1	-	+	-	-	-	-	-	-	-	-	-	-	-	-	-	-	-	-	-	-	-	-	-	-	-	-
SAL_EC2476AA_AS	United Kingdom	Global IIa	1	-	+	-	-	-	-	-	-	-	-	-	-	-	-	-	-	-	-	-	-	-	-	-	-	-	-
SAL_JC5401AA_AS	United Kingdom	Global IIa	1	-	+	-	-	-	-	-	-	-	-	-	-	-	-	-	-	-	-	-	-	-	-	-	-	-	-
SAL_KC0777AA_AS	United Kingdom	Global IIa	1	-	+	-	-	-	-	-	-	-	-	-	-	-	-	-	-	-	-	-	-	-	-	-	-	-	-
SAL_KC0826AA_AS	United Kingdom	Global IIa	1	-	+	-	-	-	-	-	-	-	-	-	-	-	-	-	-	-	-	-	-	-	-	-	-	-	-
SAL_NC6353AA_AS	United Kingdom	Global IIa	1	-	+	-	-	-	-	-	-	-	-	-	-	-	-	-	-	-	-	-	-	-	-	-	-	-	-
SAL_PB8568AA_AS	United Kingdom	Global IIa	1	-	+	-	-	-	-	-	-	-	-	-	-	-	-	-	-	-	-	-	-	-	-	-	-	-	-
SAL_SC1704AA_AS	United Kingdom	Global IIa	1	-	+	-	-	-	-	-	-	-	-	-	-	-	-	-	-	-	-	-	-	-	-	-	-	-	-
SAL_SC8599AA_AS	United Kingdom	Global IIa	1	-	+	-	-	-	-	-	-	-	-	-	-	-	-	-	-	-	-	-	-	-	-	-	-	-	-
SAL_UC5098AA_AS	United Kingdom	Global IIa	1	-	+	-	-	-	-	-	-	-	-	-	-	-	-	-	-	-	-	-	-	-	-	-	-	-	-
SAL_VB8975AA_AS	United Kingdom	Global IIa	1	-	+	-	-	-	-	-	-	-	-	-	-	-	-	-	-	-	-	-	-	-	-	-	-	-	-
SAL_VC5187AA_AS	United Kingdom	Global IIa	1	-	+	-	-	-	-	-	-	-	-	-	-	-	-	-	-	-	-	-	-	-	-	-	-	-	-
SAL_VC6111AA_AS	United Kingdom	Global IIa	1	-	+	-	-	-	-	-	-	-	-	-	-	-	-	-	-	-	-	-	-	-	-	-	-	-	-
SAL_WB3333AA_AS	United Kingdom	Global IIa	1	-	+	-	-	-	-	-	-	-	-	-	-	-	-	-	-	-	-	-	-	-	-	-	-	-	-
SAL_XC6397AA_AS	United Kingdom	Global IIa	1	-	+	-	-	-	-	-	-	-	-	-	-	-	-	-	-	-	-	-	-	-	-	-	-	-	-
SAL_YC1440AA_AS	United Kingdom	Global IIa	1	-	+	-	-	-	-	-	-	-	-	-	-	-	-	-	-	-	-	-	-	-	-	-	-	-	-
4_ChickenFarm_korea	Korea	Global IIa	3	-	+	-	+	-	-	+	-	-	-	-	-	-	-	-	-	-	-	-	-	-	-	-	-	-	-
5_ChickenFarm_korea	Korea	Global IIa	1	-	+	-	-	-	-	-	-	-	-	-	-	-	-	-	-	-	-	-	-	-	-	-	-	-	-
CP110220_korea	Korea	Global IIa	1	-	+	-	-	-	-	-	-	-	-	-	-	-	-	-	-	-	-	-	-	-	-	-	-	-	-
23_GG_13_4945_korea	Korea	Global III	1	-	+	-	-	-	-	-	-	-	-	-	-	-	-	-	-	-	-	-	-	-	-	-	-	-	-
24_BS_14_3792_korea	Korea	Global III	1	-	+	-	-	-	-	-	-	-	-	-	-	-	-	-	-	-	-	-	-	-	-	-	-	-	-
25_DJ_14_5950_korea	Korea	Global I	6	-	+	-	-	+	-	+	-	-	-	-	-	-	+	+	-	-	-	-	-	-	-	-	+	-	-

## Sheet: Appendix 2 Table 2
Appendix 2 Table 2. Virulence gene profiles of Salmonella Enteritidis isolates from our study (highlighted in red) and other isolates within Global IIa clades (highlighted in blue).
Sequences	Country	Global clade	NUM_FOUND	avrA	csgA	csgB	csgC	csgD	csgE	csgF	csgG	entA	entB	fepG	fimC	fimD	fimF	fimH	fimI	gogB	invA	invB	invC	invE	invF	invG	invH	invI	invJ	lpfA	lpfB	lpfC	lpfD	lpfE	mgtB	mgtC	mig-14	misL	ompA	orgA	orgB	orgC	pefA	pefB	pefC	pefD	pipB	pipB2	prgH
01_DG_21_59_korea	Korea	Global IIa	113	+	+	+	+	+	+	+	+	+	+	+	+	+	+	+	+	-	+	+	+	+	+	+	+	+	+	+	+	+	+	+	+	+	+	+	+	+	+	+	+	+	+	+	+	+	+
02_DG_21_69_korea	Korea	Global IIa	113	+	+	+	+	+	+	+	+	+	+	+	+	+	+	+	+	-	+	+	+	+	+	+	+	+	+	+	+	+	+	+	+	+	+	+	+	+	+	+	+	+	+	+	+	+	+
03_DG_21_58_korea	Korea	Global IIa	113	+	+	+	+	+	+	+	+	+	+	+	+	+	+	+	+	-	+	+	+	+	+	+	+	+	+	+	+	+	+	+	+	+	+	+	+	+	+	+	+	+	+	+	+	+	+
04_CN_21_1530_korea	Korea	Global IIa	113	+	+	+	+	+	+	+	+	+	+	+	+	+	+	+	+	-	+	+	+	+	+	+	+	+	+	+	+	+	+	+	+	+	+	+	+	+	+	+	+	+	+	+	+	+	+
05_GG_21_1817_korea	Korea	Global IIa	113	+	+	+	+	+	+	+	+	+	+	+	+	+	+	+	+	-	+	+	+	+	+	+	+	+	+	+	+	+	+	+	+	+	+	+	+	+	+	+	+	+	+	+	+	+	+
06_GG_21_1819_korea	Korea	Global IIa	113	+	+	+	+	+	+	+	+	+	+	+	+	+	+	+	+	-	+	+	+	+	+	+	+	+	+	+	+	+	+	+	+	+	+	+	+	+	+	+	+	+	+	+	+	+	+
07_GG_21_1821_korea	Korea	Global IIa	113	+	+	+	+	+	+	+	+	+	+	+	+	+	+	+	+	-	+	+	+	+	+	+	+	+	+	+	+	+	+	+	+	+	+	+	+	+	+	+	+	+	+	+	+	+	+
08_GG_21_1824_korea	Korea	Global IIa	113	+	+	+	+	+	+	+	+	+	+	+	+	+	+	+	+	-	+	+	+	+	+	+	+	+	+	+	+	+	+	+	+	+	+	+	+	+	+	+	+	+	+	+	+	+	+
09_GG_21_1830_korea	Korea	Global IIa	113	+	+	+	+	+	+	+	+	+	+	+	+	+	+	+	+	-	+	+	+	+	+	+	+	+	+	+	+	+	+	+	+	+	+	+	+	+	+	+	+	+	+	+	+	+	+
10_GG_21_1831_korea	Korea	Global IIa	112	+	+	+	+	+	+	+	+	+	+	+	+	+	+	+	+	-	+	+	+	+	+	+	+	+	+	+	+	+	+	+	+	+	+	+	+	+	+	+	+	+	+	+	+	+	+
11_GG_21_1832_korea	Korea	Global IIa	113	+	+	+	+	+	+	+	+	+	+	+	+	+	+	+	+	-	+	+	+	+	+	+	+	+	+	+	+	+	+	+	+	+	+	+	+	+	+	+	+	+	+	+	+	+	+
12_GG_21_1833_korea	Korea	Global IIa	113	+	+	+	+	+	+	+	+	+	+	+	+	+	+	+	+	-	+	+	+	+	+	+	+	+	+	+	+	+	+	+	+	+	+	+	+	+	+	+	+	+	+	+	+	+	+
13_GN_21_2154_korea	Korea	Global IIa	113	+	+	+	+	+	+	+	+	+	+	+	+	+	+	+	+	-	+	+	+	+	+	+	+	+	+	+	+	+	+	+	+	+	+	+	+	+	+	+	+	+	+	+	+	+	+
17_GN_21_2201_korea	Korea	Global IIa	113	+	+	+	+	+	+	+	+	+	+	+	+	+	+	+	+	-	+	+	+	+	+	+	+	+	+	+	+	+	+	+	+	+	+	+	+	+	+	+	+	+	+	+	+	+	+
18_GN_21_2229_korea	Korea	Global IIa	113	+	+	+	+	+	+	+	+	+	+	+	+	+	+	+	+	-	+	+	+	+	+	+	+	+	+	+	+	+	+	+	+	+	+	+	+	+	+	+	+	+	+	+	+	+	+
19_JB_21_3443_korea	Korea	Global IIa	113	+	+	+	+	+	+	+	+	+	+	+	+	+	+	+	+	-	+	+	+	+	+	+	+	+	+	+	+	+	+	+	+	+	+	+	+	+	+	+	+	+	+	+	+	+	+
20_JB_21_3450_korea	Korea	Global IIa	113	+	+	+	+	+	+	+	+	+	+	+	+	+	+	+	+	-	+	+	+	+	+	+	+	+	+	+	+	+	+	+	+	+	+	+	+	+	+	+	+	+	+	+	+	+	+
21_GJ_S21_korea	Korea	Global IIa	113	+	+	+	+	+	+	+	+	+	+	+	+	+	+	+	+	-	+	+	+	+	+	+	+	+	+	+	+	+	+	+	+	+	+	+	+	+	+	+	+	+	+	+	+	+	+
22_GJ_S22_korea	Korea	Global IIa	113	+	+	+	+	+	+	+	+	+	+	+	+	+	+	+	+	-	+	+	+	+	+	+	+	+	+	+	+	+	+	+	+	+	+	+	+	+	+	+	+	+	+	+	+	+	+
23PH-SE1_korea	Korea	Global IIa	112	+	+	+	+	+	+	+	+	+	+	+	+	+	+	+	+	-	+	+	+	+	+	+	+	+	+	+	+	+	+	+	+	+	+	+	+	+	+	+	+	+	+	+	+	+	+
23PH-SE10_korea	Korea	Global IIa	112	+	+	+	+	+	+	+	+	+	+	+	+	+	+	+	+	-	+	+	+	+	+	+	+	+	+	+	+	+	+	+	+	+	+	+	+	+	+	+	+	+	+	+	+	+	+
23PH-SE11_korea	Korea	Global IIa	113	+	+	+	+	+	+	+	+	+	+	+	+	+	+	+	+	-	+	+	+	+	+	+	+	+	+	+	+	+	+	+	+	+	+	+	+	+	+	+	+	+	+	+	+	+	+
23PH-SE12_korea	Korea	Global IIa	112	+	+	+	+	+	+	+	+	+	+	+	+	+	+	+	+	-	+	+	+	+	+	+	+	+	+	+	+	+	+	+	+	+	+	+	+	+	+	+	+	+	+	+	+	+	+
23PH-SE13_korea	Korea	Global IIa	112	+	+	+	+	+	+	+	+	+	+	+	+	+	+	+	+	-	+	+	+	+	+	+	+	+	+	+	+	+	+	+	+	+	+	+	+	+	+	+	+	+	+	+	+	+	+
23PH-SE14F_korea	Korea	Global IIa	113	+	+	+	+	+	+	+	+	+	+	+	+	+	+	+	+	-	+	+	+	+	+	+	+	+	+	+	+	+	+	+	+	+	+	+	+	+	+	+	+	+	+	+	+	+	+
23PH-SE2_korea	Korea	Global IIa	113	+	+	+	+	+	+	+	+	+	+	+	+	+	+	+	+	-	+	+	+	+	+	+	+	+	+	+	+	+	+	+	+	+	+	+	+	+	+	+	+	+	+	+	+	+	+
23PH-SE3_korea	Korea	Global IIa	113	+	+	+	+	+	+	+	+	+	+	+	+	+	+	+	+	-	+	+	+	+	+	+	+	+	+	+	+	+	+	+	+	+	+	+	+	+	+	+	+	+	+	+	+	+	+
23PH-SE4_korea	Korea	Global IIa	112	+	+	+	+	+	+	+	+	+	+	+	+	+	+	+	+	-	+	+	+	+	+	+	+	+	+	+	+	+	+	+	+	+	+	+	+	+	+	+	+	+	+	+	+	+	+
23PH-SE5_korea	Korea	Global IIa	112	+	+	+	+	+	+	+	+	+	+	+	+	+	+	+	+	-	+	+	+	+	+	+	+	+	+	+	+	+	+	+	+	+	+	+	+	+	+	+	+	+	+	+	+	+	+
23PH-SE6_korea	Korea	Global IIa	112	+	+	+	+	+	+	+	+	+	+	+	+	+	+	+	+	-	+	+	+	+	+	+	+	+	+	+	+	+	+	+	+	+	+	+	+	+	+	+	+	+	+	+	+	+	+
23PH-SE7_korea	Korea	Global IIa	112	+	+	+	+	+	+	+	+	+	+	+	+	+	+	+	+	-	+	+	+	+	+	+	+	+	+	+	+	+	+	+	+	+	+	+	+	+	+	+	+	+	+	+	+	+	+
23PH-SE8_korea	Korea	Global IIa	112	+	+	+	+	+	+	+	+	+	+	+	+	+	+	+	+	-	+	+	+	+	+	+	+	+	+	+	+	+	+	+	+	+	+	+	+	+	+	+	+	+	+	+	+	+	+
23PH-SE9_korea	Korea	Global IIa	112	+	+	+	+	+	+	+	+	+	+	+	+	+	+	+	+	-	+	+	+	+	+	+	+	+	+	+	+	+	+	+	+	+	+	+	+	+	+	+	+	+	+	+	+	+	+
26_CN_BR_korea	Korea	Global IIa	113	+	+	+	+	+	+	+	+	+	+	+	+	+	+	+	+	-	+	+	+	+	+	+	+	+	+	+	+	+	+	+	+	+	+	+	+	+	+	+	+	+	+	+	+	+	+
27_CN_GJ_korea	Korea	Global IIa	113	+	+	+	+	+	+	+	+	+	+	+	+	+	+	+	+	-	+	+	+	+	+	+	+	+	+	+	+	+	+	+	+	+	+	+	+	+	+	+	+	+	+	+	+	+	+
SAL_AB8575AA_AS	United Kingdom	Global IIa	112	+	+	+	+	+	+	+	+	+	+	+	+	+	+	+	+	-	+	+	+	+	+	+	+	+	+	+	+	+	+	+	+	+	+	+	+	+	+	+	+	+	+	+	+	+	+
SAL_EC2476AA_AS	United Kingdom	Global IIa	112	+	+	+	+	+	+	+	+	+	+	+	+	+	+	+	+	-	+	+	+	+	+	+	+	+	+	+	+	+	+	+	+	+	+	+	+	+	+	+	+	+	+	+	+	+	+
SAL_JC5401AA_AS	United Kingdom	Global IIa	112	+	+	+	+	+	+	+	+	+	+	+	+	+	+	+	+	-	+	+	+	+	+	+	+	+	+	+	+	+	+	+	+	+	+	+	+	+	+	+	+	+	+	+	+	+	+
SAL_KC0777AA_AS	United Kingdom	Global IIa	112	+	+	+	+	+	+	+	+	+	+	+	+	+	+	+	+	-	+	+	+	+	+	+	+	+	+	+	+	+	+	+	+	+	+	+	+	+	+	+	+	+	+	+	+	+	+
SAL_KC0826AA_AS	United Kingdom	Global IIa	112	+	+	+	+	+	+	+	+	+	+	+	+	+	+	+	+	-	+	+	+	+	+	+	+	+	+	+	+	+	+	+	+	+	+	+	+	+	+	+	+	+	+	+	+	+	+
SAL_NC6353AA_AS	United Kingdom	Global IIa	112	+	+	+	+	+	+	+	+	+	+	+	+	+	+	+	+	-	+	+	+	+	+	+	+	+	+	+	+	+	+	+	+	+	+	+	+	+	+	+	+	+	+	+	+	+	+
SAL_PB8568AA_AS	United Kingdom	Global IIa	113	+	+	+	+	+	+	+	+	+	+	+	+	+	+	+	+	-	+	+	+	+	+	+	+	+	+	+	+	+	+	+	+	+	+	+	+	+	+	+	+	+	+	+	+	+	+
SAL_SC1704AA_AS	United Kingdom	Global IIa	113	+	+	+	+	+	+	+	+	+	+	+	+	+	+	+	+	-	+	+	+	+	+	+	+	+	+	+	+	+	+	+	+	+	+	+	+	+	+	+	+	+	+	+	+	+	+
SAL_SC8599AA_AS	United Kingdom	Global IIa	112	+	+	+	+	+	+	+	+	+	+	+	+	+	+	+	+	-	+	+	+	+	+	+	+	+	+	+	+	+	+	+	+	+	+	+	+	+	+	+	+	+	+	+	+	+	+
SAL_UC5098AA_AS	United Kingdom	Global IIa	112	+	+	+	+	+	+	+	+	+	+	+	+	+	+	+	+	-	+	+	+	+	+	+	+	+	+	+	+	+	+	+	+	+	+	+	+	+	+	+	+	+	+	+	+	+	+
SAL_VB8975AA_AS	United Kingdom	Global IIa	112	+	+	+	+	+	+	+	+	+	+	+	+	+	+	+	+	-	+	+	+	+	+	+	+	+	+	+	+	+	+	+	+	+	+	+	+	+	+	+	+	+	+	+	+	+	+
SAL_VC5187AA_AS	United Kingdom	Global IIa	112	+	+	+	+	+	+	+	+	+	+	+	+	+	+	+	+	-	+	+	+	+	+	+	+	+	+	+	+	+	+	+	+	+	+	+	+	+	+	+	+	+	+	+	+	+	+
SAL_VC6111AA_AS	United Kingdom	Global IIa	112	+	+	+	+	+	+	+	+	+	+	+	+	+	+	+	+	-	+	+	+	+	+	+	+	+	+	+	+	+	+	+	+	+	+	+	+	+	+	+	+	+	+	+	+	+	+
SAL_WB3333AA_AS	United Kingdom	Global IIa	112	+	+	+	+	+	+	+	+	+	+	+	+	+	+	+	+	-	+	+	+	+	+	+	+	+	+	+	+	+	+	+	+	+	+	+	+	+	+	+	+	+	+	+	+	+	+
SAL_XC6397AA_AS	United Kingdom	Global IIa	112	+	+	+	+	+	+	+	+	+	+	+	+	+	+	+	+	-	+	+	+	+	+	+	+	+	+	+	+	+	+	+	+	+	+	+	+	+	+	+	+	+	+	+	+	+	+
SAL_YC1440AA_AS	United Kingdom	Global IIa	112	+	+	+	+	+	+	+	+	+	+	+	+	+	+	+	+	-	+	+	+	+	+	+	+	+	+	+	+	+	+	+	+	+	+	+	+	+	+	+	+	+	+	+	+	+	+
4_ChickenFarm_korea	Korea	Global IIa	109	+	+	+	+	+	-	+	+	+	+	+	+	+	+	+	+	-	+	+	+	+	+	+	+	+	+	+	+	+	+	+	+	+	+	+	+	+	+	+	+	+	+	+	+	+	+
5_ChickenFarm_korea	Korea	Global IIa	113	+	+	+	+	+	+	+	+	+	+	+	+	+	+	+	+	-	+	+	+	+	+	+	+	+	+	+	+	+	+	+	+	+	+	+	+	+	+	+	+	+	+	+	+	+	+
CP110220_korea	Korea	Global IIa	104	+	+	+	+	+	+	+	+	+	+	+	+	+	+	+	+	-	+	+	+	+	+	+	+	+	+	+	+	+	+	+	+	+	+	+	+	+	+	+	-	-	-	-	+	+	+
23_GG_13_4945_korea	Korea	Global III	113	+	+	+	+	+	+	+	+	+	+	+	+	+	+	+	+	-	+	+	+	+	+	+	+	+	+	+	+	+	+	+	+	+	+	+	+	+	+	+	+	+	+	+	+	+	+
24_BS_14_3792_korea	Korea	Global III	113	+	+	+	+	+	+	+	+	+	+	+	+	+	+	+	+	-	+	+	+	+	+	+	+	+	+	+	+	+	+	+	+	+	+	+	+	+	+	+	+	+	+	+	+	+	+
25_DJ_14_5950_korea	Korea	Global I	112	+	+	+	+	+	+	+	+	+	+	+	+	+	+	+	+	-	+	+	+	+	+	+	+	+	+	+	+	+	+	+	+	+	+	+	+	+	+	+	+	+	+	+	+	+	+
[truncated: 69 more columns]
